# Supplementary material for: Distinct tooth regeneration systems deploy a conserved battery of genes
Source: EvoDevo. 2021 Mar 25;12:4. doi: 10.1186/s13227-021-00172-3 (PMC7995769; doi:10.1186/s13227-021-00172-3)
Supplement: Supplementary file 6 — Additional file 6: Table S1. Riboprobe sequence information. The first column (A) designates the species for which each riboprobe was designed. The second column (B) shows the gene symbol corresponding to each riboprobe. The third column (C) is the NCBI or Ensembl accession number representing the closest deposited sequence to the riboprobe template used. The fourth column (D) shows the original publication, if any, where the riboprobe activity was previously documented. The fifth column (E) contains the nucleotide sequence of the entire gene-specific portion of each riboprobe template, shown in the sense orientation (i.e. each riboprobe RNA sequence was the reverse complement of the sequence shown in column D). [file 13227_2021_172_MOESM6_ESM.xlsx]

## Sheet: Sheet1
Species	Gene Symbol	Transcript Accession (nearest)	Probe Published Previously?	Probe Template Sequence (shown in the sense orientation)
G. aculeatus	Bambia	ENSGACT00000002180.1	no	GGTCCGTTTCCCAACATTTCTCCGTCCCGGAATACAAAAAGTGATGCTTCGTGGTTACCGGCTGCACATACAGGCAGAGGAGAACCGGTGGTGACAACTTTGCACCCCGTTTCACCCTCTTCCCTGGAGTATATACCTCTTTTTGTCTCCCTTGTTTTGGAAGAAGCAGAATAAGCTGTGTTTAGCTCTCCTGAAATGTCGGACCAGCTTTAAAGAAAAAAACACAGTAACTTGTCTGTCTTCGTGCGGGAGAGGAAACATTTCGGATTGGCTTTTGCTTTTTTTGTATATTTTTCTTCTTCCAGAAGAGATCGTGAGCTGTCGCGTTTCCGTGGGGGAATGACTCCCTTTTCTCCGTAGCCTCATGTAAATCAATTTTTTTGGGTGGTGTCGTCCAGC…
	Bmp6	KM406380.1	Cleves et al., 2014	CTGGTCGGATTGTGGTGGACTGCGTATTGCTGCATGTTCCTGGTGGCGGGGAGTAACTATTCACTGGATGGAAACAACGAGGTGCACCCGGGCTTCATCCACCGGCGGCTCCGGACGCACGAGAAGAGGGAGATGCAGAAGGAGATCCTGTCCATCCTCGGGCTGCCGCACAGACCGAGACCGCATCCGCCGCACGGGAAATACAACTCCGCTCCGCTTTTCATGCTGGACTTATACAACACCATATCGAACGAGGAGAAGAGCCGGGTGGAGGGCATCGTGGACCGGTACGAACCCATGCAGACGACCCCGAGTCCTCCTCTTGCCACATATCAAGAAAGTGCCTTTCTAAATGACGCAGACATGGTCATGAGCTTCGTTAACCTTGTGGAGTACGAC…
	Bmpr1a	MW404319	no	GACCAACGGCCAGTGTTTCGCCATCATCGAGGAGGATGAGCACGGTGAGGCCGTCCTCACCTCCGGCTGCATGAAGTATGAAGGATCACACTTCCAGTGCAAGGACTCTCCCAACGCTCAGACCAGGAGGACCATCGAGTGCTGCAACACCGACCTCTGCAACAGGGACCTGCAGCCCACCCTCCCCCCTCAGCCTCCGCCCGACGGCAGCCCTCACTGGCTGGCCTTCCTCATCTCCATGACGGTCTGCTGCTGCGCCCTGATCTGCGTCACCGTGGTCTGTTACTACAGGTACAAGTGGCAGAGTGAGCGGCAGCGATACCACAAGGATCTGGAGCAGGAGATCTTCATCCCCAGTGGAGAGTCCCTCAAAGACCTCATCCACCAATCACAGAGCTC…
	CD34	ENSGACT00000014598	no	ACTGCAACTACAAACACTACTGGGACATATGCCATTACTTCATCAGCTCCTGTCATTGAAAAATCTGCTACTTCGCCTTCTCCTTTGAATGACAACAACACCTCAATCACCACAAATCCCACTGGAGCTCCCGATGGAAAAGCCGGACAGAAGGAGAAAAAGTCCAGAACATCAGATTCCTCTGTCTTTGTGGGAATCCTTGTCAGCGGTCTGCTTGCTGCCCTTGCAATCGTTGTAGGCTACTTCAAATGCCAACGCAGGACTGGCACCAAGGGACTGACGATGGCAGAGTCCTGTCCAGTAGTAGTGGAGCAGGACAACCAGGGGAACACTCTCTTATCTGTGGCCCCCCTAAACCCCCTCCCGGAAACCCTGGAGAAACCCAGCGTAAATGGAGAG…
	Dkk3b	ENSGACT00000003253.1	no	TTCTTAAGGCGGCAGATGACCTGGAGTCTCTGGCAATAGTCAACGTTCACCTTGTTTATGGCAGGTGTTTCATTTCATTTATTTATAAGGCATAAACAGTACAGTGCAAGTCGTGTCTGGAAAACAGCATCCGTCTCTACCGTTGATCAGCAGGACGCGGATGTTCATGCGCTCTCCATCTCCAGTGCTACTCTCCACAAACAGATCCTTGTCTGCGAGATTGGCACTGGAGGTCGTCGGCACAGGGGCAGTGGTCGCGGGGACCCTCCTGGTCCCAGGCCAGCATGTCCGCCAGCAGGTTGGGGCGGCTCAGACAGGACTCCCCCTTCTGCGGTTTGGGATTACAAACTGGAAACAACAGCTCTCGTTGGAAGGCGCAGCAGAGATCTGGCCTGCAGT…
	Gli1	ENSGACT00000008557	no	CGAATCGCCGCGTTATGGAGCTGTCCAATCACGAGTTAGGGGGCGGCGCGCaGATTGGCTGCTCTTCTAATGACAGGAGAGGCAGCGGCACCAGCAGTCTAAGCTCTGCTTACACCGTCAGCCGCCGGTCCTCCATGGTGTCTCCGCACTTGTCCAGCCGGCGCTCCAGTGAGGTCTCCCAAATGGGAGGAACGGGAGGCGGCGGATGCCACCACCTCAGTGCAGAGAAGAGCGTGGGCGACCCCCTGTCTCCGGAGACCAATCGCAGAGGTGCTCCCTGTCCCGGGGGAGGACTGCCGGGGCTTCCTAATTTAACACCAGCCCAGCAATACAGCCTAAAGGCCAAATATGCTGCGGCAACCGGCGGACCACCACCTACTCCTTTACCCAACATGGAGC…
	Igfbp5a	ENSGACT00000018883.1	no	TCTGACGCTCATTCTCCAAAACTGTAAATGGAATTTTTATGATTCTCTTCTTGAGTTTTAAGCAGAAGCGTGACGGAGAGTGCCATCATCTCACTTGTTATGAATAAAAGTTCCTTTAACGTGTGTAGACTTCTGTTATCTGCAGGTCTGCAGACTTTGGTAGATTTGGCTCCACTAGTGAAAACAGACTAAATGCTTTTCTGGCTCCGTGCTGAACACACAAGTATCTAGTTATCGTGCTGATGGCGTGACGTGAAAGTGTGAAGTGTGAAATGTGCCATGACATTTGGTCGGAGGCAGGATTGTTGAAAACTATTGTTTGTTGTGTGAAAAGATGCCACTCACATCCGTATGAAATTCACATGATTAACAATGAATTAAACTTAAGAGAAAGTGTTG…
	Igfbp5b	ENSGACT00000003283.1	no	TTCTGCTGGAGAAAGTACTGGAGCCCAAACTGAAGGGGAGAGAAGTTGAGGTTTTGTGCAAAGAATTTCTTTACGCTTGCAGAGGACATCTCTAAGGGGGAGAAAAAAATCACAAATATATATTTTTTTTCCAGTTGCAGTTGATTTGAACTGTTTTTGCAGGGTGCACGGCGCAGAGCCTCCGTTAATTAATGTGTTTTAAGCAAATAGCAACACTCTTGGATAAAGACTCCTGGCTTTAGCTTTAAAAAAAAAATCGGATTATCTGACTGAGGCATTGTGCTTAGACCAGTCTACTTTTGTTCCCCCTCCTCTTCGCATTTGAGGTTTATGCTTATAACTGAAGAGAACACCAACAATGTTTCTGAGTCTCTGCCTCTTGGTGACATTTATCTTGGG…
	Lef1	DW616266.1	no	AAAGAAAGACTGCCAAGTGCTGGGGTAAATATATATATCTGCTTCATTTGTCATGTTTTAGAACAATAAAATATAGGCCTCTGAGCCGTCACTCGCCTTTGTCCTAATGTTGCCTGCAAAAATACCAAGAAAATTGACATATCCTGACAGTTTTAAAAAGTACACATACTGAGCATTATTTTACATCTGAGAAGGATTTGAGGTCACTATTTGTTACAAATAGTTATCAAAAGAAGCCTTAAGTTTCAATCTTCTGCAAGATGCTTCAACAAGAAAAATGGCTTTCCTGTGTCCAAAGCTTAATTTTATATATACCACTATATAAAAAAACAATATTAAAAAAAAACACTAAAATATACACCGAGAAATTGAAACAAGGGTTCAGGATACAAAAAAAGC…
	Lgr4	ENSGACT00000020504	no	GGACCCGGCTGTCAGGTCACCGGCGCTCTGGCCGTCTTCTCGTCGGAGTGGGCGGTGCTGCTGCTCTCGCTGGCGGCCGTGGAGCGCAGCGTGGCCGTGCGCGCGATACTCGGGAAGGTGATGATGTCGCCCGGGAGGAACGCCGGCGGCCGGCGCGGCTGCTGGAGGAAAGGTCGGCGCTTCGGCCTCGCTGCGGGGCTGCTGGGGCTGCTGGCCGCTGCCGGAGCCTGCCTTCCTCTCCTGACCTTAGGTGACCAGTCCGCCTCTCCTCTCTGCCTGCCCTTCGCTGGCGGAGACAGTCCAGCGCTGAGTGTCACGGTCGCTCTGGTGCTGCTCAACGCGCTGGCTTACCTGTTCACCGCAGCTGTGTACACCCACCTGTACTGCCACCTGGGCAGG…
	Lgr6	ENSGACT00000012971.1	no	GCTCTAACCCTGGGCGAGTTTGGTCACCACGGCGCCCGCTGGGAGGGGGGAGCCGGCTGTCAGGCGACGGGGTGGGTCTGGGTGTTTGCGTCCGAAGCCAGCGTGTTGCTGCTGACTCTGGCCGCCGTGCAGTGCGGCGTGAGCGTGACGTGCGCTCGGGCCTACGGGAAGTCGCCGTCCCTCGGGAGTGTGCGTACATGTGCGCTTTTCTGCCTCACTCTGTCCTTCACTCTCGCGTCTCTCCCACTGGTAGGAGTCGGGGAGTATGGTTCCTCACCTTTCTGCCTTCCCTCACCTCTGCCTCCCCCATCGTCTCGACTACCCTCCTCCCTTGGCTTTCCCCTAGCGCTCATTATGATGAACACCCTGTGCTTGCTTATAGTCACAGGCTCATATATC…
	Nfatc1b	ENSGACT00000007275	no	GCCACCAGACAGGCTACAGCCTCCAAAATGATAACCATGCAGCCCCAGGTTATTACCTGTCCCACGGCCTGAGACCCAATGGGGCCCCAGCTTTGGAAAGCCCCCGTATTGAGATCACCGCCTACAGCCAGTATCCCGAGGATGAGGTAGAGGAGAGCAATAGCGAGGACCACATCATCAAGCGAGGCGTCAACTCCATCGTGACGCTGACGCTGCCCAACGCCGACGGCTACCGTGACCCCAGCTGCCTCAGCCCAGCAAGCAGCGTTTCGTCCCGTAGCTGTAACTCAGAGGCGTCCTCTTACGAGTCGGGCTTCTACAACTACGACAACTCCCCACAGAACTCTCCCTGGCAGTCTCCCTGCGTTTCTCCCAAAGGCTCATCAACGCTCATGTCTT…
	Pitx2	BT027179.1	Cleves et al., 2014	CTCGGGGGTGCCCACCTCGGCGTGTCCCTACGCGCCCCCGACCCCGCCCTACGTGTACAGGGACACTTGCAACTCCAGCCTGGCCAGCCTGAGACTGAAAGCCAAGCAGCACTCGAGTTTTGGATACGCCAGTGTGCAGAATCCGGCCACTAACCTGGGCGCTTGCCAGTACGCCGTGGACAGACCCGTCTAATGCCTACCTGCACTGCAAACTAAACACCCCCCTTAGCGAGTCATTATAGGCTAGTAGTGACACTTAACGTGTTATTTTTCTCTAAAAGGCGCGAGGGAACCTGGAAGATAATTGTACTTTTGTCATGTGATTTATGGAATCTCTCGATCGTGGCATTTTCTCGGTACTAGTCGGAGAGAGACTTGCCTTTTTCTGCCTATTTCCTT…
	Wnt10a	MW404320	no	TCAGAAGAGCGAGGAACAGAGTGTGAAGTGGTTGAGCAAGCAGAAAGATAGATTTGCATGTCGGTTAAAATGTGTGCACATGCCGGGATTTGTCTAAAGCCGCCACGACTCGAGGAGGGCTCGGATGTTTACTTTTCCTCGTGAGATAAAGGAACAAAGTTGTATCGGTTTAACTATAAAACGCTCTGAATCTGAAATCTGGGCTTAAGAAAAAAAGACGAAGGAGTGTCGTGTTATCAGCAAACGTTGACGGACATACATTTGCCTGATATCAGGTAAGCAAAGAGGGAGTCGAGAGTAAGCATCAGATTGCATGCAGAGAGAAAACATATTGCTTTATAGCACCAGCAGCATATAAAGGGGAAAGACCACCTTTTCACACATCAGGATTCACAATGC…
D. rerio	bmp6	NM_001013339	no	ATGACGAGCGCCTGGTTTGCTCTGCTGAGCTTCTTGTGGAGCTGTTGTTTGGCAGGTAGCAGTTCTGTACTGGATGGCTTTGAGCTTCAGTCCAACTTCATACATCGGAGGTTACGGTCTCAGGAGAAGAGGGAGATGCAGAAAGAGATTCTGTCCATACTGGGACTGAACCACAGACCCAGACCGCATCTGAACAGCGGCAAATATAATTCAGCACCCCTCTTCATGCTGGATCTGTACAACAGCATGTCCACTGAAGAGAAGAGCGACGTGGATCAGTACAGGTCACTATTCACCACCACACGACCTGCTTTGGCTTCACATCATGACACTGAGTTCCTGCATGACGCTGACATGGTCATGAGTTTTGTCAATTTGGTGGAAAATGACAGGGAGCTA…
	bmpr1aa	BC115245	no	TTCAATAAATTGACGGAGCACGCGGAAATACGACTCACTCAATTATAATATCGGGCTTTTATGGGACTATGCCAAAATCCAAATGCCATTTGGACATTCAGCTACCTGTATCCGAATGACACCTATAGCCAACCCCAATGCTTACCAAACACTATGCCAACATGCTTCACAGAAATGGATCTTTCTGTACGTGCCATGGACCCCATGAGAAGGAATCTTTAAACTTTTAGTGTCCAGTCATCTTCCTCTCATTCTCTGCATCACCTCTGCCTCTTGAGCCGTATTTTTGATTGCTCCATCTCTATGTTAGTGCTTGCTGACATATTAGGAGCTTAATCAGACATCATCCCTGATCTCATCCTTATCCCAAAGATTACGACAAGACAATTTGACAATGCG…
	cd34	XM_003201212.4	no	AACATCACTGATGACAGCAAAGGTGGCCGTGGGGTTATATCTGACCAATCAGAAACCTCTATCAATGAAACAGTAAAAGTGATTAACTTTGATGGCAAACAGGAAACAAGCAAAGAATCCGGATCTTCAGATGCTAAAGCTAAAGCAGACAAGGATACCACCTCCGGGGGTTCATCTTCTGCTGTTTTTGTATCTGTGCTATTGACTGGCTTACTGCTTGCTGGTATAATAGTTGGCATTTACTACTTCAAATGTCATCGCCGAACCAACGGTAAAGGCATGAAACTGGCTGAAGAGTCATACACGGCAGATGAGGAGAACCAAGGCAATACTCTTGTATCGGTGGCCCCACTGAACCAACCTGAGCCCCAGGAGAAACCCAGTCTTAACGGCGAGTCG…
	gli1	NM_178296.3	no	ACTTCCATCATTCCCAAATGGGAACACAACCAAACCAGGGGGGATCATTCCAGAGTGGTACTGGTATAAACCTTGCCCTGGCAGAAAGCCGCAGATCACAAACACCAATGCATCAAATGAAGGAAATGATGGTCAGGAACTATGTGCAATCCCAGCAAGCTCTCCTATGGGAACAGCAGCAAGAGCAGAGTGTGTCCGAAAAACCTGATGGCATGGACATGGGACAAACACAGATGATGCAGCACAGTCCGCAGCATCAACAAGCCAACCAGAATCTTTATCCTGGTAACACTTACCAAGGCTACCCAAATCAGAACTTGATGAGCCCACAGCAAAATCGAGTTCCTGGATCTGTCAAAGAGCAAATGCAAAGCTCCTGCTATGGGCCAGACATGATTC…
	igfbp5a	GQ892882.1	no	ATGCTGCTAAGTTTGTATGCTCTGGTGGCATTTGTATGGGGACTAACCGGCATTTCTGCGTCGTTCGTGCCATGTGAGCCGTGTGACCAGAAAGCAATGTCCATGTGTCCTCCGGTGCGGAACGGGTGTCAGGTGGTGAAAGAGCCCGGCTGCGGATGCTGCTTGACCTGCGCGCTCATCGAGGGACAGGCGTGTGGAGTCTACACGGGTACATGTGGACGAGGACTGCGATGCCTTCCTCGGATTGGGGAGGAAAAGCCGCTGCACGCTCTGCTTTACGGCAAAGGAGTTTGCATGAACGAGAAACTAAGTCCATACAAATCAATGCATATGCCAAAGGATCAAGAGTCAGATGAAGATGGCATGGTTTCAGAGGTAACAGAGGATCTGCTTCCTCAG…
	igfbp5b	NM_001126463.1	no	CTACCCGCCAGTCACTTTGAGATTCTGATGCAAAACGACAAAGAATTACAACAGCTATTACAAATATGAACAATCAGACTAAAAATAACAACAAAGTGAGATAACAGGAATCGTTTTAAGAGAGCGCTCAGCTCTATCTCACTGGACTCAGCCAATCAGAGGAGCCCCCTACTACAGCTGAGTCCCAGCAACAACAAAAAGAAATTATCAAAAAAATATATACGTACAATTATATATTTTTATAGAAGCTGGAGTTTGAGCACCATACTGTTTTTGTTTAAAGTTAACATAAAACAACAAAAAAATACAAAAATATATATATAAAGAATATATGGCATGTTGAATATTAACAGGGCTATCTTGGTCTTTAACATCTTTTGCTGTCAAGGTATCAAAGGA…
	lef1	NM_131426.1	no	AAACCAAACGGGAATGACACACACCATCTGAACTCCAACATTTCTTTTTTTGTTGTTGTTGCTTTTATTTTGAAACAAGTGAAACTGTCCTTTTCTGAACTTTAAGTTCCAACTTTTTCCTTCCACCAAAGGATTCGTATTTTAACTTTTTCCCCAAACCCGCTATTTTTCTTCCTCTGGATTCCCGAGAGTTTTTCCACCGGACGCGCGCGCTCTTGTTACCGTAAACCAAACACACTCACGCGCGCGTGTTCGGAGTGCGCGAGCTGACCAGAAACAAAACAACTATACGGGGGGTTTAATTTCAATTGCACGCGTTTGCGTCCCTGGCGTTTGTAGGGTGAGGAGGACTTTCATTCACCCGAGAAATGCCGCAGTTGTCAGGTGGAGGAGGCGGCG…
	lgr4	NP_001340791.1	no	ACAACCTGGAGACATTGGATCTAAACTTCAACAATCTGAAGATCTTCCCAGAGGCCATTCAGATGCTGCCCAAGCTGAAAGAACTTGGATTTCATAGCAACAACATTGCATCTATCCCTGAGGGAGCCTTCTGCAGGAATTCCCTTCTTCGAACAATCCATCTTTTTGACAACCCGCTCTCCTTCGTGGGAACCACTGCTTTCCAGAACCTGTCAGACTTGCACTCTCTAATGCTGCGTGGTGCCAGTATGATGCAGGATTTCCCCAGCCTCACTGGAACAATAAATCTGGAGAGCCTGACTTTAACAGGAACTAAAATCAGGAGCATCCCGGCAGACCTGTGTGAGGATCTAACTGTGCTGCGAACAGTAGACCTTTCCTATAATGACATTGAAGACC…
	lgr6	XM_017353776.2	no	ACTGTAGTTATTTTAAGGTCCTCTGAGTGTGAGAAGTCACAAACCCACAAATGAAATAAGTCTGAAAACCTACAGAGCTAATGATCAATGAACTGATTAATCTTGGGACTATACATAACCATAATGTCCCAACTGCTAGATGGCATTGTACAAATAATCAAATAAAAGACGAGACAAGAAAAGCATTACATTTTGTGCTCCACTCACATAAAGATACAAAACCTGTCACTGGGGTTGTATCTTTTCAAAAGATGCATTTTTGTACATAACAGGTCCACATTGGTACCTAATAAGTACAAATGTGTACATTAAAGGTACGTTTATTTCTGTGTACAATCGAGTGGGTCGTTCAATAATTTAAGCAGCGATGGTCAAAAACAAATTTGCATATATATTTTT…
	nfatc1	DQ530435	no	ATGAAATCCGCAGAGGAAGATGCGTACTGTTACAATCAAAACACCAGCATCTCAATTCCTCTGGGCAACCCCTGCCCACCCTCGCAGTACCACAATCTCCAGACCAGCCCTTCCTTGTCGATATCCATCAGCCAACCTTCCTCGTTCCCTCAAGATGACATGAGCTCGGTAGGCTACTTCCAAACATCCGGTCCCCGATCCAATGGAGCTCCCACATTGGAGAGTCCGCGCATTGAGATAACAGCTTACGGCCAGTTCCCCGAAGATGAGGTGGAGGATAACAGCGTTCCAGTGACTAAGCGAGTCAACTCCATAGTGACATTAACGTTGCCGAGTGTTGATGGTTATCGTGACCCTACCTGCCTCAGTCCGGCAAGCAGCGTGTCCTCTCGTAGCTGC…
	pitx2	AF132446.1	Essner et al., 2000	ATACCTGTCCCTGTCACTCTGGCTCTCCTTGCTCTCGGCTGAAACCGAGATATCTTTTACCCAGTCGAAACGGGAAAAAAATCTTTCCTTAACACTGGGCTTGTTTAATCATATTTTTTTATTATTAAAGCCGTTTCAGGAGTGTCGTTTTTAGTGGTTTAAATGAGAAAGGAGCACTGGCAACGCTTGCCGATACTTCACTGCTGGACACATTCGTTTCTTTCTTTCTTTTATTTCTTTTATTTATTTATTTATCTGTATTTGTGACCTGCGCTGAGGAAGTTATAGCTGCTTGCGAGCCGTCGGTAAATCGCTTGTCTTATCCATGACCTCTATGAAGGATCCGTTGAGTTTGGACCACCATCATCACAATCACCACGTTACCGGGAGTAAACACGC…
	wnt10a	NM_130980.1	no	GTCAGCTGAAGACCTGTTGGCAGGTGACTCCAGAGTTCAGAACGGTGGGCTCGCTGCTGAAGGAGCGCTTCAACGTGGCCACGCTAATCAAAGCCCACAACAGAAACACAGGTCAGGTGGAGAATGCCCACCACACACACCGGCGGAGAGCCAACATCAATGATCTGGTCTACTTCGAGAAGTCCCCTGACTTCTGTGAGAGGGACCTTGGGTCGGACTCTGCCGGGACGCAAGGCCGGATCTGTAACAAGACCAGCCAGGGAATGGACAACTGTGAGAGCCTTTGCTGCGGCCGGGGCCACAACATCTTACAGCAGACTCGCAGCGAACGCTGCAATTGCAAGTTCCACTGGTGCTGTTATGTAGTGTGCGAAGAGTGCAGGATAACAGAGTGGGTCA…
